# Supplementary material for: The construction of ventilation turrets in Atta vollenweideri leaf-cutting ants: Carbon dioxide levels in the nest tunnels, but not airflow or air humidity, influence turret structure
Source: PLoS One. 2017 Nov 16;12(11):e0188162. doi: 10.1371/journal.pone.0188162 (PMC5690471; doi:10.1371/journal.pone.0188162)
Supplement: S1 File — (XLSX) [file pone.0188162.s001.xlsx]

## Sheet: Fig 3
	Measured CO2 concentration [%]
Replicate	Down	Middle	Left	Back	Up	Front	Right
1	0.07	0.07	0.03	0.05	0.05	0.03	0.05	atmospheric CO2 + open arena
2	0.03	0.03	0.03	0.03	0.03	0.03	0.03
3	0.03	0.03	0.01	0.03	0.04	0.03	0.03
4	0.03	0.03	0.03	0.03	0.03	0.03	0.03
5	0.03	0.03	0.03	0.03	0.03	0.03	0.03
6	0.03	0.03	0.03	0.03	0.03	0.03	0.03
7	0.03	0.03	0.03	0.03	0.03	0.03	0.03
8	0.04	0.03	0.01	0.01	0.02	0.02	0.03
9	0.03	0.03	0.03	0.03	0.03	0.03	0.03
10	0.03	0.03	0.03	0.03	0.03	0.02	0.03
1	4.8	2.6	0.07	0.03	0.09	0.04	0.03	5% CO2 + open arena
2	5.1	2.1	0.04	0.03	0.1	0.03	0.04
3	5	2	0.03	0.03	0.05	0.03	0.03
4	4.7	2.3	0.03	0.03	0.03	0.03	0.03
5	4.6	2.3	0.03	0.03	0.1	0.05	0.08
6	4.6	2.9	0.03	0.03	0.05	0.03	0.03
7	4.7	1.9	0.07	0.04	0.1	0.03	0.05
8	4.9	1.8	0.03	0.03	0.03	0.03	0.03
9	4.6	2.1	0.05	0.03	0.05	0.03	0.03
10	4.7	2.9	0.06	0.06	0.03	0.05	0.07
1	0.1	0.07	0.05	0.04	0.05	0.03	0.04	atmospheric CO2 + closed arena
2	0.03	0.03	0.03	0.03	0.03	0.03	0.03
3	0.03	0.03	0.04	0.02	0.04	0.03	0.03
4	0.03	0.03	0.03	0.03	0.03	0.03	0.03
5	0.03	0.03	0.03	0.03	0.03	0.03	0.03
6	0.03	0.03	0.03	0.03	0.03	0.03	0.03
7	0.03	0.03	0.03	0.03	0.03	0.03	0.03
8	0.02	0.04	0.03	0.03	0.03	0.01	0.02
9	0.03	0.03	0.03	0.03	0.03	0.03	0.03
10	0.03	0.03	0.03	0.03	0.03	0.03	0.03
1	4.9	4.6	3.7	4.2	4.8	4.1	4.4	5% CO2 + closed arena
2	4.6	4.8	3.6	3.8	3.7	3.3	3.8
3	4.8	4.3	3.6	3.7	4.3	3.8	3.8
4	4.8	4.8	3.8	4.1	4.2	4	4.2
5	4.8	4.7	4.8	4.6	5.2	4.6	4.6
6	4.8	4.5	4.4	4.3	4.9	4.4	4.6
7	5.1	4.6	4.6	4.5	4.9	4.4	4.7
8	4.7	4.6	5.2	5	5.5	5.5	5.3
9	4.9	4.7	4.6	5.7	5.2	4.5	4.6
10	4.7	4.6	4.7	4.6	5	4.5	4.5

## Sheet: Fig 4
Replicate	Turret mass [g]	Turret height [cm]
1	171.8	2.8	No airflow
2	97	2.7
3	84	2.2
4	83.4	3
5	172	4.4
6	196.8	3.8
7	149.1	3.8
8	160.6	4.2
9	149.2	3.9
10	153.1	4.2
1	121.5	3	Humid air
2	128.5	3.2
3	208.8	6
4	82.2	3.2
5	212.3	6.1
6	184.8	5.3
7	183.2	4.7
8	173	4.8
9	177.5	4.1
10	151.6	5.6
1	185.1	4	Dry air
2	170.6	4.7
3	149.4	4.1
4	76.8	4
5	194.6	4.9
6	198.5	5.1
7	149	4.2
8	198	4.6
9	148.9	4
10	172.5	4.6

## Sheet: Fig 5
Replicate	Number of openings	Turret aperture [cm²]
1	1	4.90874	No airflow
2	1	6.12611
3	1	7.06858
4	1	4.71239
5	1	4.52389
6	2	4.42965
7	1	6.59734
8	1	4.02124
9	1	4.08407
10	2	7.25708
1	1	7.85398	Humid air
2	1	7.46128
3	1	5.37212
4	1	7.06858
5	1	6.78584
6	1	6.5031
7	2	7.50841
8	1	5.65487
9	2	3.58142
10	1	4.52389
1	2	2.91383	Dry air
2	2	8.74934
3	1	7.06858
4	1	8.24668
5	1	6.9115
6	2	3.14159
7	1	7.53982
8	3	3.61283
9	1	2.19911
10	2	1.95564

## Sheet: Fig 6
Replicate	Turret mass [g]	Turret height [cm]
1	121.5	3	0.04% CO2
2	128.5	3.2
3	208.8	6
4	82.2	3.2
5	212.3	6.1
6	184.8	5.3
7	183.2	4.7
8	173	4.8
9	177.5	4.1
10	151.6	5.6
1	172.5	3.9	1% CO2
2	164	4.1
3	159.9	4.4
4	191.3	4.1
5	139.6	3.4
6	170.9	4
7	154	4.7
8	190.8	4.9
9	201.9	4.6
10	177	4.8
1	162.4	3.7	5% CO2
2	189.6	4.4
3	156.6	3.8
4	168	3.9
5	152.4	3.8
6	119.9	2.6
7	175.6	4
8	149.8	2.9
9	150	3.5
10	159	4.2
1	139.7	3.6	10% CO2
2	187.9	3
3	124.2	2
4	186	2.9
5	160.7	3.7
6	200.6	4.1
7	148.1	3.4
8	158.2	2.9
9	171.7	4.2
10	155.7	4

## Sheet: Fig 7
Replicate	Number of openings	Total aperture [cm²]
1	1	7.85398	0.04% CO2
2	1	7.46128
3	1	5.37212
4	1	7.06858
5	1	6.78584
6	1	6.5031
7	2	7.50841
8	1	5.65487
9	2	3.58142
10	1	4.52389
1	3	8.15243	1% CO2
2	1	8.16814
3	3	7.11571
4	5	5.58418
5	1	3.92699
6	2	4.39823
7	3	7.36703
8	4	4.91659
9	3	4.64956
10	2	6.28319
1	4	12.6292	5% CO2
2	9	10.061
3	5	8.92212
4	8	12.048
5	6	10.4065
6	5	10.2494
7	7	11.9302
8	5	9.84889
9	4	10.383
10	4	9.58971
1	6	7.18639	10% CO2
2	3	12.535
3	3	7.62622
4	6	5.16792
5	6	6.91936
6	12	9.97456
7	10	8.53728
8	10	10.2573
9	5	4.88518
10	3	4.50819

## Sheet: Fig 8
Replicate	Aperture main opening [cm²]	Additional aperture [cm²]	Total aperture [cm²]	Additional/Total Aperture [%]
1	7.85398	0	7.85398	0	0.04% CO2
2	7.46128	0	7.46128	0
3	5.37212	0	5.37212	0
4	7.06858	0	7.06858	0
5	6.78584	0	6.78584	0
6	6.5031	0	6.5031	0
7	6.56593	0.942478	7.50841	12.5523
8	5.65487	0	5.65487	0
9	3.11018	0.471239	3.58142	13.1579
10	4.52389	0	4.52389	0
1	5.89049	2.26195	8.15243	27.7457	1% CO2
2	8.16814	0	8.16814	0
3	6.28319	0.832522	7.11571	11.6998
4	3.39292	2.19126	5.58418	39.2405
5	3.92699	0	3.92699	0
6	3.95841	0.439823	4.39823	10
7	6.59734	0.76969	7.36703	10.4478
8	3.29867	1.61792	4.91659	32.9073
9	4.1469	0.502655	4.64956	10.8108
10	5.65487	0.628319	6.28319	10
1	10.3673	2.26195	12.6292	17.9104	5% CO2
2	6.78584	3.27511	10.061	32.5527
3	7.53982	1.3823	8.92212	15.493
4	8.01106	4.03695	12.048	33.5072
5	8.79646	1.61007	10.4065	15.4717
6	7.53982	2.70962	10.2494	26.4368
7	8.04248	3.88772	11.9302	32.5872
8	5.65487	4.19403	9.84889	42.5837
9	6.87223	3.51073	10.383	33.8124
10	7.53982	2.04989	9.58971	21.3759
1	4.71239	2.474	7.18639	34.4262	10% CO2
2	10.9956	1.53938	12.535	12.2807
3	7.03717	0.589049	7.62622	7.724
4	3.92699	1.24093	5.16792	24.0122
5	5.5292	1.39015	6.91936	20.0908
6	5.02655	4.94801	9.97456	49.6063
7	4.71239	3.82489	8.53728	44.8022
8	4.52389	5.73341	10.2573	55.8959
9	3.95841	0.92677	4.88518	18.9711
10	3.7385	0.76969	4.50819	17.0732

## Sheet: Fig 9
	Opening aperture [cm²]
	0.04% CO2	1% CO2	5% CO2	10% CO2
Largest opening	3.11018	3.29867	5.65487	3.7385
	4.52389	3.39292	6.78584	3.92699
	5.37212	3.92699	6.87223	3.95841
	5.65487	3.95841	7.53982	4.52389
	6.5031	4.1469	7.53982	4.71239
	6.56593	5.65487	7.53982	4.71239
	6.78584	5.89049	8.01106	5.02655
	7.06858	6.28319	8.04248	5.5292
	7.46128	6.59734	8.79646	7.03717
	7.85398	8.16814	10.3673	10.9956
Minor openings	0.942478	1.88496	0.69115	0.785398
	0.471239	0.502655	0.502655	0.753982
		1.1781	0.628319	0.392699
		0.439823	0.0314159	0.329867
		0.329867	0.502655	0.282743
		0.549779	1.9792	0.785398
		0.376991	0.376991	0.942478
		0.628319	0.628319	0.384845
		0.376991	0.235619	0.282743
		0.329867	0.125664	0.384845
		0.384845	0.628319	0.785398
		0.439823	0.282743	0.785398
		0.942478	0.0314159	0.19635
		0.125664	0.282743	0.282743
		0.502655	0.15708	0.0706858
		0.125664	0.384845	0.15708
		0.125664	0.384845	0.329867
			0.502655	0.785398
			1.50796	0.329867
			0.384845	0.384845
			0.942478	0.19635
			1.13097	0.11781
			0.439823	0.219911
			0.502655	0.282743
			0.19635	0.125664
			0.0628319	0.384845
			0.502655	0.125664
			0.706858	0.392699
			1.76715	0.125664
			1.53938	0.628319
			0.282743	0.384845
			0.282743	0.471239
			0.942478	0.628319
			0.376991	0.188496
			0.282743	0.314159
			0.329867	0.384845
			2.35619	0.188496
			0.384845	0.502655
			0.125664	0.329867
			0.376991	1.09956
			1.50796	0.376991
			0.376991	0.384845
			0.384845	0.785398
			0.785398	0.376991
			0.125664	0.282743
			1.76715	1.09956
			0.188496	0.329867
				0.628319
				0.376991
				0.0942478
				0.329867
				0.188496
				1.53153
				0.125664

## Sheet: Fig 10
Replicate	Turret mass [g]	Turret height [cm]
1	37.6	3.1	0.04% CO2 + open arena
2	125.6	4.9
3	200	5
4	154.8	5.2
5	197.6	4.8
6	95	3.8
7	164.8	5
8	159.8	4
9	209.8	4.8
10	144.4	4
1	47.1	3.6	5% CO2 + open arena
2	167.1	3.5
3	136.1	3.4
4	207.4	4.3
5	97.1	4.2
6	142.6	4
7	141.7	4
8	104.2	4.1
9	118.2	4.1
10	133.5	4
1	42.2	3.3	0.04% CO2 + closed arena
2	128.3	3.2
3	185.6	4.2
4	95.6	3
5	153.4	3.8
6	57.1	2.6
7	58.6	3
8	161	2.9
9	132.2	4.2
10	156.1	4.8
1	65.4	3.1	5% CO2 + closed arena
2	125.7	3.5
3	127	4.5
4	150.6	3.3
5	62	3.5
6	142.2	3.6
7	68.1	3.5
8	81.7	4
9	66.6	3.9
10	139.2	4

## Sheet: Fig 11
Replicate	Number of openings	Turret aperture [cm²]
1	1	4.90874	0.04% CO2 + open arena
2	2	4.55531
3	1	2.54469
4	1	3.80133
5	1	4.52389
6	1	2.01062
7	1	6.15752
8	1	3.14159
9	2	5.30929
10	2	5.81195
1	2	6.47953	5% CO2 + open arena
2	5	2.73319
3	3	3.61283
4	6	9.61327
5	2	4.96372
6	4	8.13672
7	4	9.77035
8	3	6.37743
9	3	8.95354
10	4	8.45088
1	3	0.911062	0.04% CO2 + closed arena
2	8	4.626
3	3	1.82998
4	1	1.13097
5	2	2.82743
6	2	2.67035
7	1	4.52389
8	2	3.26726
9	2	4.27257
10	2	4.55531
1	5	3.27511	5% CO2 + closed arena
2	4	3.58142
3	7	7.06858
4	7	7.70476
5	5	5.15221
6	5	4.55531
7	1	4.52389
8	4	7.13142
9	4	4.05265
10	5	7.91681
